# Supplementary material for: LINC01021 Attenuates Expression and Affects Alternative Splicing of a Subset of p53-Regulated Genes
Source: Cancers (Basel). 2024 Apr 24;16(9):1639. doi: 10.3390/cancers16091639 (PMC11083319; doi:10.3390/cancers16091639)
Supplement: Supplementary file 1 [file cancers-16-01639-s001.zip]

Archive with 1 entries (1 files):
- cancers-2957022-supplementary.pdf
